# Supplementary material for: Toward the design of ultrahigh-entropy alloys via mining six million texts
Source: Nat Commun. 2023 Jan 4;14:54. doi: 10.1038/s41467-022-35766-5 (PMC9813346; doi:10.1038/s41467-022-35766-5)
Supplement: Supplementary file 3 — Supplementary Data 1 [file 41467_2022_35766_MOESM3_ESM.xlsx]

## Sheet: 6-,7-component HEAs
HEAs	num_component	TM_similarity	gamma	rho_gcm3		6- and 7-component, equiatomic, single-phase, lightweight HEAs
ScTiZnZrAgCd	6	0.6162	1.00622	6.50845		TM_similarity >0.6
TiVCrMnFeZn	6	0.6717	1.07669	6.56307		gamma>1.0
TiVCrMnCuZn	6	0.6651	1.10123	6.71765		rho_gcm3<7.8 (iron)
TiVCrFeCoZn	6	0.6603	1.0013	6.74108
TiVCrFeCuZn	6	0.6684	1.10387	6.7686
TiVCrMnZnNb	6	0.6511	1.11496	6.79739
TiVCrMnFeCu	6	0.6765	1.06879	6.80608
TiVMnFeCuZn	6	0.6634	1.00221	6.81965
TiVCrFeZnNb	6	0.6509	1.15838	6.84513
TiVCrMnFeCuZn	7	0.6885	1.09542	6.85982
TiVCrCoNiZn	6	0.666	1.03607	6.87502
TiVCrMnFeNb	6	0.6703	1.19801	6.88257
TiVMnFeZnNb	6	0.6436	1.025	6.89252
TiVCrMnFeZnNb	7	0.6725	1.15582	6.92146
TiVCrMnCoNiZn	7	0.6862	1.00067	6.95392
TiVCrFeCoNi	6	0.6878	1.03589	6.97278
TiVFeCoNiZn	6	0.6676	1.03581	6.98027
TiCrMnFeCuZn	6	0.7861	1.05779	6.985
TiVCrCuZnNb	6	0.6516	1.16705	6.98957
TiVCrFeCoNiZn	7	0.6894	1.06009	7.00032
TiVCrMnCoNb	6	0.6598	1.02025	7.0081
TiVCrMnNiNb	6	0.6692	1.00766	7.01168
TiVCrMnCuNb	6	0.6598	1.22074	7.03209
TiVMnCuZnNb	6	0.6388	1.23829	7.03681
TiCrMnFeZnNb	6	0.7581	1.09732	7.0475
TiVCrMnCuZnNb	7	0.6677	1.18476	7.04841
TiVCrMnZnMo	6	0.6625	1.09231	7.05275
TiVCrFeCoNb	6	0.663	1.1196	7.05922
TiVCrFeNiNb	6	0.6735	1.10515	7.06287
TiVFeCoZnNb	6	0.6355	1.0063	7.06304
TiVCrFeCoZnNb	7	0.6636	1.07193	7.07159
TiVCrFeNiZnNb	7	0.6727	1.05802	7.0747
TiVCrFeCuNb	6	0.6646	1.23344	7.08284
TiVFeCuZnNb	6	0.6432	1.07133	7.08579
TiVCrFeCuZnNb	7	0.6699	1.18845	7.09153
TiVCrFeZnMo	6	0.6644	1.11545	7.10306
TiVMnFeCoNb	6	0.6592	1.02587	7.10872
TiVCrMnFeCoNb	7	0.6823	1.07226	7.11181
TiVMnFeNiNb	6	0.6653	1.01311	7.11243
TiVCrMnFeNiNb	7	0.6884	1.05785	7.11505
TiVMnFeCuNb	6	0.6554	1.11437	7.13184
TiVCrMnFeCuNb	7	0.6805	1.20347	7.13203
TiVMnFeCuZnNb	7	0.663	1.0806	7.1331
TiVCrCoNiCuZn	7	0.6893	1.01144	7.13867
TiVCrMnZnAg	6	0.604	1.10738	7.14915
TiVCrMnFeZnMo	7	0.6846	1.10353	7.14929
TiVCrMnFeMo	6	0.6796	1.09712	7.15095
TiCrFeCoNiZn	6	0.7852	1.06041	7.15352
TiVCrCoNiZnNb	7	0.6688	1.10557	7.18409
TiVCoNiZnNb	6	0.6434	1.05511	7.19119
TiVCrCoNiNb	6	0.6716	1.15604	7.19209
TiCrMnCuZnNb	6	0.754	1.10424	7.19461
TiCrMnFeCoNiZn	7	0.7916	1.01857	7.19674
TiVCrFeZnAg	6	0.6092	1.14563	7.19898
TiVCrCoCuZnNb	7	0.6617	1.00674	7.20007
TiVCrCoCuNb	6	0.6566	1.04725	7.21086
TiVCrNiCuNb	6	0.6729	1.0341	7.2147
TiCrFeCoZnNb	6	0.7468	1.05493	7.22357
TiVMnCoNiZnNb	7	0.6624	1.02314	7.22629
TiCrFeNiZnNb	6	0.7585	1.04213	7.22736
TiVCrMnCoNiNb	7	0.6847	1.09922	7.22822
TiVFeCoNiCuZn	7	0.691	1.00788	7.23129
TiVCrMnFeZnAg	7	0.6345	1.14906	7.23274
TiVMnCoNiNb	6	0.6631	1.0659	7.24196
TiVCrMnCoCuNb	7	0.6724	1.01277	7.24428
TiCrFeCuZnNb	6	0.7578	1.13971	7.24529
TiVMnFeZnAg	6	0.605	1.01765	7.24645
TiVCrMnFeAg	6	0.6163	1.19233	7.24937
TiVCrCuZnMo	6	0.6637	1.13197	7.2517
TiCrMnFeCoZnNb	7	0.759	1.02567	7.25492
TiCrMnFeNiZnNb	7	0.766	1.01249	7.25827
TiVFeCoNiZnNb	7	0.6664	1.10894	7.27101
TiCrMnFeCuZnNb	7	0.7639	1.13527	7.2737
TiVCrFeCoNiNb	7	0.689	1.17207	7.2744
TiCrMnFeCoNb	6	0.7712	1.05987	7.27601
TiVCrMnCuZnMo	7	0.6788	1.13645	7.27947
TiCrMnFeNiNb	6	0.7787	1.04634	7.28
TiVFeCoCuZnNb	7	0.6589	1.01129	7.28625
TiVCrFeCoCuNb	7	0.677	1.08986	7.2901
TiVCrZnNbMo	6	0.6587	1.19905	7.29267
TiMnFeCuZnNb	6	0.7495	1.01321	7.29331
TiVCrFeNiCuNb	7	0.6881	1.07506	7.29355
TiVFeCoNiNb	6	0.6704	1.15922	7.29494
TiCrMnFeCuNb	6	0.7708	1.16539	7.29801
TiVMnCuZnMo	6	0.6515	1.21695	7.3
TiVCrMnCuMo	6	0.6677	1.12241	7.30497
TiVCrFeCoZnMo	7	0.6791	1.00876	7.3061
TiVFeCoCuNb	6	0.655	1.0521	7.31268
TiVCrMnZnNbMo	7	0.6717	1.20838	7.314
TiCrCoNiCuZn	6	0.7877	1.00637	7.31616
TiCrMnFeZnMo	6	0.7737	1.05129	7.31632
TiVFeNiCuNb	6	0.668	1.03878	7.31665
TiVMnFeCoNiNb	7	0.6852	1.0989	7.31801
TiVCrFeCuZnMo	7	0.6824	1.12735	7.32463
TiVMnFeCoCuNb	7	0.6726	1.01368	7.33329
TiVMnFeNiCuNb	7	0.6805	1.00024	7.33677
TiVCrFeCoMo	6	0.6771	1.0085	7.33693
TiVMnZnNbMo	6	0.6442	1.34398	7.33768
TiVCrMnNbMo	6	0.674	1.26677	7.34362
TiVCrCuZnAg	6	0.6232	1.15771	7.34491
TiVFeCuZnMo	6	0.6579	1.03292	7.35164
TiCrCoNiZnNb	6	0.7535	1.09993	7.35599
TiVCrFeZnNbMo	7	0.6728	1.22305	7.35661
TiVCrFeCuMo	6	0.6745	1.12009	7.35858
TiVCrMnCuZnAg	7	0.6393	1.18092	7.36083
TiVMnFeCuZnMo	7	0.676	1.03173	7.36703
TiCrMnCoNiZnNb	7	0.7601	1.05919	7.37098
TiVCrMnFeCuMo	7	0.69	1.09747	7.37358
VCrMnFeCoZn	6	0.6891	1.12952	7.37367
TiVCrCuZrMoCd	7	0.6286	1.00906	7.37381
VCrMnFeNiZn	6	0.6924	1.10993	7.37813
TiVCrMnFeZnRu	7	0.6286	1.1637	7.37843
TiVCrMnCoAg	6	0.607	1.01611	7.37975
ScTiZnZrAgHf	6	0.6721	1.0933	7.38094
TiVCrMnNiAg	6	0.618	1.00376	7.38381
TiVFeZnNbMo	6	0.6471	1.10362	7.386
TiVCrMnFeZnPd	7	0.6225	1.08071	7.38628
TiCrFeCoNiCuZn	7	0.7942	1.02561	7.38665
TiVCrFeCoZnAg	7	0.6303	1.06318	7.38803
TiVCrMnZnNbAg	7	0.6164	1.1615	7.39009
TiVCrFeNiZnAg	7	0.6406	1.04953	7.39149
TiVMnCuZnAg	6	0.6135	1.23417	7.39222
TiVCrFeNbMo	6	0.6773	1.2935	7.39365
TiVMnFeZnNbMo	7	0.6647	1.10456	7.39645
VCrMnFeCuZn	6	0.6887	1.30932	7.39653
TiVCrMnCuAg	6	0.6192	1.21948	7.40048
TiVCoNiCuZnNb	7	0.6676	1.04622	7.40106
TiVCrMnFeNbMo	7	0.6884	1.24887	7.4035
TiMnCoNiZnNb	6	0.7459	1.0037	7.40485
TiVCrFeCuZnAg	7	0.6453	1.18046	7.4056
TiVCrCoNiCuNb	7	0.6862	1.11524	7.40868
TiVMnFeCuMo	6	0.666	1.01805	7.40873
TiCrMnFeZnAg	6	0.7152	1.09704	7.41005
TiCrMnCoNiNb	6	0.7739	1.09586	7.41387
TiCrFeCoNiZnNb	7	0.7637	1.13958	7.41709
TiVCrMnFeRu	6	0.6139	1.14647	7.42308
TiVCrCoNiZnMo	7	0.6857	1.0357	7.42373
TiFeCoNiCuZn	6	0.7922	1.00388	7.42579
VCrMnFeZnNb	6	0.6617	1.21288	7.43119
TiCrFeCoCuZnNb	7	0.7576	1.04775	7.43124
TiVCrMnFePd	6	0.6052	1.07272	7.43178
TiVCrMnNbAg	6	0.6034	1.23586	7.43192
TiVCrFeZnNbAg	7	0.62	1.19189	7.43234
TiVCrFeCoAg	6	0.6156	1.11028	7.4332
TiCrFeNiCuZnNb	7	0.7695	1.03411	7.43479
TiVCrFeNiAg	6	0.6278	1.09615	7.43734
TiVCrMnFeCoAg	7	0.6403	1.06773	7.43855
TiVMnFeNbMo	6	0.6665	1.15975	7.44027
TiVCrMnFeNiAg	7	0.6476	1.05352	7.44218
VCrMnCuZrCd	6	0.6108	1.00096	7.44298
TiVFeCuZnAg	6	0.6232	1.06237	7.44334
TiVMnFeCuZnAg	7	0.6406	1.07675	7.44724
TiVCoNiCuNb	6	0.6683	1.09003	7.44878
TiVMnCoNiCuNb	7	0.6784	1.04191	7.45215
TiVCrFeCuAg	6	0.6294	1.22599	7.45351
TiVCrMnFeCuAg	7	0.6471	1.20091	7.45626
TiFeCoNiZnNb	6	0.7522	1.1068	7.45772
TiMnFeCoNiZnNb	7	0.7605	1.0617	7.45992
TiVCrCoZnNbMo	7	0.6666	1.03693	7.46331
TiVCrNiZnNbMo	7	0.6773	1.02372	7.46669
TiCrMnCuZnMo	6	0.7681	1.06612	7.46778
TiCrFeCoNiNb	6	0.7807	1.18152	7.4688
TiCrMnFeCoNiNb	7	0.783	1.11775	7.46963
TiVMnFeZnNbAg	7	0.6135	1.06622	7.47151
TiCrMnFeZnTc	6	0.6263	1.08905	7.47152
TiVCrCoNiMo	6	0.6876	1.03546	7.477
TiVCrCuZnNbMo	7	0.6722	1.25087	7.47953
TiVCrMnFeNbAg	7	0.6298	1.26167	7.48071
TiVCrFeNbAg	6	0.6101	1.28099	7.48146
TiVMnFeCoAg	6	0.6148	1.02126	7.48278
TiCrMnFeCoCuNb	7	0.7717	1.03868	7.48373
TiCrFeCoCuNb	6	0.7671	1.08241	7.485
TiVMnFeNiAg	6	0.6225	1.00874	7.48698
TiCrMnFeNiCuNb	7	0.7806	1.02467	7.48744
TiCrFeNiCuNb	6	0.7816	1.06838	7.48926
VCrFeCuZrCd	6	0.6082	1.00844	7.49046
TiCrMnZnNbMo	6	0.7526	1.11848	7.49469
TiVFeCoNiCuNb	7	0.6859	1.1143	7.49943
TiVMnFeCuAg	6	0.6232	1.11267	7.5026
TiVCrCoNiZnAg	7	0.6376	1.09742	7.50448
TiVCrMnCuZnRu	7	0.6247	1.09477	7.51117
TiVFeCoNiZnMo	7	0.6852	1.03474	7.51367
TiVCrMnCoNbMo	7	0.6824	1.05202	7.51377
TiCrMnFeCuZnMo	7	0.7779	1.07149	7.51542
TiVCrMnNiNbMo	7	0.6901	1.03811	7.5173
TiVCrMnCuZnPd	7	0.6216	1.11385	7.51753
TiVCrCoCuZnAg	7	0.6379	1.00068	7.51768
TiVCrCoNbMo	6	0.6721	1.09919	7.51912
TiVMnCuZnNbMo	7	0.6602	1.36015	7.51926
TiMnFeCoNiNb	6	0.7767	1.09779	7.51956
TiCrFeCuZnMo	6	0.774	1.08189	7.52126
TiVCrNiNbMo	6	0.6848	1.08532	7.52315
VCrMnCoNiZn	6	0.6875	1.15597	7.52479
TiVCuZnNbMo	6	0.6482	1.33109	7.52511
TiVCrFeCoNiMo	7	0.7043	1.0495	7.52527
TiVMnFeNbAg	6	0.6017	1.13742	7.52716
TiVCrMnCuNbMo	7	0.6799	1.28657	7.53007
TiVCrMnZnNbRu	7	0.6079	1.16999	7.53234
TiCrMnFeZnNbMo	7	0.7607	1.15773	7.53634
TiVCrCuNbMo	6	0.6728	1.31503	7.53761
TiVCrCoZnNbAg	7	0.6126	1.01815	7.53799
TiVCrMnZnNbPd	7	0.601	1.16238	7.53808
TiVCrFeCoZnRu	7	0.6289	1.04798	7.54127
TiVCrNiZnNbAg	7	0.6251	1.0058	7.54139
VCrMnCoCuZn	6	0.6777	1.06764	7.54165
TiCrFeZnNbMo	6	0.755	1.17008	7.54462
TiVCrFeNiZnRu	7	0.634	1.03369	7.54501
VCrMnNiCuZn	6	0.6868	1.04957	7.54634
TiVMnCoNiZnAg	7	0.6334	1.01835	7.54674
TiVFeCoZnNbMo	7	0.6616	1.04366	7.54716
TiCrCoNiCuZnNb	7	0.7654	1.07969	7.54943
TiVFeNiZnNbMo	7	0.6699	1.03029	7.55063
TiVCrCuZnNbAg	7	0.6299	1.21125	7.5534
TiVCoNiZnAg	6	0.6141	1.04562	7.55694
TiVCrFeCuZnRu	7	0.629	1.183	7.5582
TiCrMnCuZnAg	6	0.7244	1.10881	7.5587
TiVCrFeCoNbMo	7	0.6859	1.14085	7.55897
TiVCrMnCoNiAg	7	0.6447	1.09521	7.55918
TiVCrFeNiNbMo	7	0.6945	1.12535	7.56256
TiVFeCuZnNbMo	7	0.6646	1.14242	7.56278
TiVCrFeCuZnPd	7	0.6273	1.10365	7.56405
VCrMnCoZnNb	6	0.6507	1.00932	7.56571
VCrMnFeCoNiZn	7	0.7106	1.20075	7.56974
TiVCrCoNiAg	6	0.627	1.14737	7.5716
ScTiZnZrAgCdHf	7	0.6258	1.05957	7.57217
TiVCrMnCoCuAg	7	0.6399	1.01107	7.57227
TiVCrFeCuNbMo	7	0.6846	1.27876	7.57498
TiVCrFeZnNbRu	7	0.6097	1.28992	7.57659
TiCrMnFeCoZnAg	7	0.7248	1.02464	7.57829
TiCrMnZnNbAg	6	0.6868	1.04038	7.57903
TiVCrMnCuRu	6	0.6048	1.07333	7.58071
TiVCrFeZnNbPd	7	0.6042	1.17851	7.58189
TiCrMnFeNiZnAg	7	0.733	1.0116	7.582
VCrMnFeCoCuZn	7	0.7023	1.13445	7.58387
TiVMnCuNbMo	6	0.6564	1.41753	7.58407
TiVFeCoNiMo	6	0.689	1.03244	7.5841
VCrMnCuZnNb	6	0.6535	1.25359	7.58502
VCrFeCoNiZn	6	0.6882	1.20975	7.58516
TiCrMnFeCuMo	6	0.7827	1.04721	7.58583
TiVCrCoCuAg	6	0.6225	1.04167	7.58648
TiVCrMnCuPd	6	0.6001	1.09908	7.5873
TiCrMnFeZnRu	6	0.7073	1.12782	7.58763
VCrMnFeNiCuZn	7	0.7083	1.11394	7.58798
TiVCrMnCoNbAg	7	0.6226	1.06915	7.58986
TiMnFeZnNbMo	6	0.745	1.02947	7.59034
TiVCrNiCuAg	6	0.6404	1.02876	7.59081
TiMnCoNiCuZnNb	7	0.7582	1.00167	7.59212
TiVMnCuZnNbAg	7	0.6196	1.3024	7.59245
TiCrFeCoZnAg	6	0.7104	1.05027	7.59312
TiVFeCoNiZnAg	7	0.6412	1.10044	7.59319
TiVCrMnNiNbAg	7	0.6322	1.0556	7.59341
TiCrMnFeZnPd	6	0.7014	1.03092	7.59403
TiCrMnFeCuZnAg	7	0.7384	1.13687	7.59459
TiCrFeNiZnAg	6	0.7238	1.03772	7.59738
TiVMnFeCoNbMo	7	0.6803	1.05534	7.60029
TiVFeCoZnRu	6	0.6034	1.01084	7.60073
TiVMnFeCuZnRu	7	0.6292	1.09481	7.6012
VCrFeCoCuZn	6	0.6788	1.13025	7.60139
VCrMnFeCoZnNb	7	0.677	1.08273	7.60213
TiVMnFeNiNbMo	7	0.6857	1.04133	7.60392
TiVCrMnCuNbAg	7	0.6318	1.29522	7.60531
TiCrMnFeNbMo	6	0.775	1.20978	7.6054
TiVCrCoNbAg	6	0.6033	1.09786	7.60547
TiVFeCoCuZnAg	7	0.6412	1.0049	7.60562
VCrMnFeNiZnNb	7	0.681	1.0674	7.60599
VCrFeNiCuZn	6	0.689	1.11035	7.60618
TiCrMnCoNiCuNb	7	0.7766	1.06379	7.60621
TiVMnFeCuZnPd	7	0.6254	1.01099	7.60655
TiVCrFeCoNiAg	7	0.6529	1.16411	7.60721
TiVCuZnNbAg	6	0.6062	1.21805	7.60775
TiCoNiCuZnNb	6	0.7564	1.03362	7.60901
TiVCrNiNbAg	6	0.6186	1.0848	7.60952
TiCrMnFeZnNbAg	7	0.7055	1.13697	7.61047
TiCrFeCuZnAg	6	0.7336	1.13779	7.61161
TiVCrMnFeCuRu	7	0.6386	1.1353	7.61569
TiVMnFeCuNbMo	7	0.6751	1.17063	7.61595
TiVMnFeZnNbRu	7	0.6083	1.17803	7.61696
TiVCrFeCoRu	6	0.6196	1.03414	7.61757
TiVCrMnZnMoAg	7	0.6279	1.1797	7.61757
TiVFeCoNbMo	6	0.6673	1.1072	7.6177
VCrMnFeCuZnNb	7	0.6771	1.2436	7.61874
TiVFeCuZnRu	6	0.6024	1.10919	7.61955
TiVCrFeCoCuAg	7	0.6484	1.08422	7.61991
TiVFeCoZnNbAg	7	0.6117	1.02829	7.62077
VCrFeCoZnNb	6	0.6483	1.10778	7.62105
TiVCrMnFeCuPd	7	0.634	1.07746	7.62105
TiVMnCoNiAg	6	0.6215	1.06193	7.62156
TiVMnFeZnNbPd	7	0.6006	1.06265	7.62183
TiVFeNiNbMo	6	0.6767	1.09313	7.62185
TiVCrFeNiRu	6	0.6244	1.01989	7.62213
TiVCrCuNbAg	6	0.6203	1.2941	7.62287
TiVCrFeNiCuAg	7	0.6607	1.06964	7.62373
ScTiZrAgCdHf	6	0.6098	1.07828	7.62391
TiVFeNiZnNbAg	7	0.6219	1.01573	7.62426
TiCrMnCuZnTc	6	0.6176	1.11334	7.62536
TiVFeCuZnPd	6	0.6007	1.00638	7.62543
VCrFeNiZnNb	6	0.6559	1.0928	7.6255
TiCrCoNiCuNb	6	0.7792	1.11628	7.62585
TiCrFeZnNbAg	6	0.6926	1.11423	7.62845
TiVCrMnFeNbRu	7	0.6274	1.30035	7.63104
TiVCrFeCoNbAg	7	0.6285	1.1679	7.63465
TiVFeCuNbMo	6	0.6642	1.20259	7.63536
TiVFeCuZnNbAg	7	0.6264	1.1107	7.63559
TiVCrMnFeNbPd	7	0.619	1.20762	7.6359
TiVCrZnMoAg	6	0.6089	1.1576	7.6366
TiVCrFeCuRu	6	0.6125	1.16293	7.63694
TiCrMnFeCoZnTc	7	0.6503	1.00832	7.63775
TiVCrFeNiNbAg	7	0.639	1.1526	7.63825
TiFeCoNiCuZnNb	7	0.7651	1.08161	7.63929
VCrFeCuZnNb	6	0.6527	1.24571	7.63991
VMnFeCoNiZn	6	0.6909	1.14104	7.64024
TiCrCoNiZnMo	6	0.7758	1.02532	7.64104
TiCrMnZnNbTc	6	0.606	1.02327	7.64172
TiVCrFeCuPd	6	0.6098	1.09438	7.64281
TiVCrFeCuNbAg	7	0.6389	1.2987	7.64981
TiVMnFeCoNiAg	7	0.6512	1.09451	7.65088
TiVCrFeNbRu	6	0.6018	1.35491	7.65292
TiCrMnFeCuZnTc	7	0.6516	1.12984	7.65405
TiCrFeCoNiCuNb	7	0.7838	1.13026	7.65501
VMnFeCoCuZn	6	0.6806	1.05551	7.65579
TiCrMnFeCoAg	6	0.7225	1.061	7.65969
TiMnFeCuZnAg	6	0.7283	1.01686	7.65971
TiVCoNiZnNbMo	7	0.6697	1.08058	7.66011
VMnFeNiCuZn	6	0.6864	1.03752	7.66065
VCrMnFeCoNi	6	0.7086	1.73781	7.66067
TiCrMnCuZnNbMo	7	0.7567	1.1821	7.66118
TiVCrFeZnMoAg	7	0.6329	1.19274	7.66173
TiCrFeCoZnTc	6	0.6163	1.02313	7.66197
TiVMnFeCoCuAg	7	0.6461	1.01163	7.66315
TiVCrCoNiCuMo	7	0.7005	1.00006	7.66317
TiVCrCoNiZnRu	7	0.6372	1.071	7.66351
TiCrMnFeNiAg	6	0.7317	1.04763	7.6642
TiCrFeNiZnTc	6	0.6215	1.01088	7.66647
TiCrMnFeZnNbTc	7	0.6372	1.11744	7.66675
TiCrFeCoNiZnMo	7	0.7835	1.05233	7.66801
TiVCrCoNiZnPd	7	0.6339	1.0156	7.66825
TiVMnCuNbAg	6	0.6063	1.37895	7.66841
TiCrCoZnNbMo	6	0.7467	1.00612	7.66947
VMnFeCoZnNb	6	0.6478	1.01165	7.67131
TiVMnFeCoNbAg	7	0.6246	1.07615	7.67524
TiVCrCoNiNbMo	7	0.6945	1.16847	7.67557
TiMnCoNiCuNb	6	0.7697	1.03234	7.67641
VCrMnFeCoCu	6	0.692	1.64211	7.67664
TiVFeCoNiAg	6	0.6342	1.15004	7.67696
TiCrMnFeCuAg	6	0.7343	1.17095	7.67821
TiVMnFeNiNbAg	7	0.6319	1.06244	7.67888
TiCrFeCuZnTc	6	0.6222	1.12144	7.68044
VCrMnFeNiCu	6	0.6981	1.61928	7.68173
TiCrCuZnNbMo	6	0.7568	1.1738	7.68634
TiVCrCoZnNbRu	7	0.6086	1.09007	7.68703
TiVCrCoCuNbMo	7	0.6803	1.07497	7.68707
TiVMnFeCuRu	6	0.6133	1.0713	7.68793
VMnFeCuZnNb	6	0.6469	1.11935	7.68967
TiVMnFeCuNbAg	7	0.6311	1.18293	7.69007
TiVCrNiZnNbRu	7	0.6159	1.07586	7.69069
TiVFeCoCuAg	6	0.6292	1.04601	7.69075
TiVCrNiCuNbMo	7	0.6929	1.06061	7.69078
TiCrMnFeNbAg	6	0.7045	1.21193	7.69097
VCrMnFeCoNb	6	0.6728	1.04056	7.69113
TiVCrCoZnNbPd	7	0.6025	1.00127	7.69118
TiCrFeCoZnNbMo	7	0.7554	1.0794	7.69124
TiCrFeZnNbTc	6	0.6071	1.08087	7.69304
TiCrFeNiZnNbMo	7	0.7648	1.06532	7.69491
TiVFeNiCuAg	6	0.6439	1.03296	7.69522
VCrMnFeNiNb	6	0.6762	1.02576	7.69584
TiCrMnCoNiZnAg	7	0.728	1.05869	7.69846
TiMnFeCoNiCuNb	7	0.7793	1.06188	7.69914
TiVCrMnMoAg	6	0.6119	1.23211	7.69975
TiVMnFeNbRu	6	0.6002	1.23017	7.70026
TiVMnFeZnMoAg	7	0.6269	1.07819	7.70162
TiVCrCuZnNbRu	7	0.6111	1.20454	7.7018
TiVFeCoNbAg	6	0.6042	1.1106	7.70257
TiVCrCuZnNbPd	7	0.6085	1.204	7.70576
TiCrFeCuZnNbMo	7	0.7607	1.19268	7.70599
TiVFeNiNbAg	6	0.6163	1.09727	7.70675
TiVMnCoNiZnRu	7	0.638	1.00446	7.70717
VCrMnZrMoCd	6	0.6146	1.03252	7.70966
VCrMnFeCuNb	6	0.6658	1.18694	7.71
VCrMnCoNiCuZn	7	0.7042	1.15112	7.71668
TiVMnCoNiNbMo	7	0.6856	1.08581	7.71715
TiVCrMnFeMoAg	7	0.6398	1.22323	7.71818
TiVFeCuNbAg	6	0.6175	1.18938	7.71917
TiVCoNiCuZnAg	7	0.6519	1.04041	7.72444
VCrMnFeZnMo	6	0.6825	1.31321	7.72457
TiVCrMnCoNiRu	7	0.6522	1.01205	7.72554
VCrMnCoNiZnNb	7	0.677	1.11168	7.72628
TiVMnCoZnNbRu	7	0.607	1.00118	7.72761
TiMnFeCuZnTc	6	0.622	1.0168	7.73015
TiCrCoNiZnAg	6	0.7199	1.09597	7.73093
TiMnCuZnNbMo	6	0.7412	1.23681	7.73191
TiVFeZnMoAg	6	0.6057	1.06553	7.73198
TiVCoNiZnNbAg	7	0.6204	1.07238	7.73261
TiFeCoNiCuNb	6	0.781	1.11737	7.73284
TiCrMnCuZnNbAg	7	0.712	1.15382	7.73339
TiCrMnFeCoTc	6	0.6405	1.01541	7.73361
TiCrMnCoNbMo	6	0.7669	1.03057	7.73515
VCrMnCoCuZnNb	7	0.6688	1.02063	7.73799
TiCrMnFeNiTc	6	0.6416	1.00257	7.73837
TiCrMnNiNbMo	6	0.7767	1.01775	7.7395
TiCrMnFeCoZnRu	7	0.7273	1.00139	7.74127
TiVCoNiZnRu	6	0.6156	1.04548	7.74165
VCrMnNiCuZnNb	7	0.6769	1.00648	7.74198
TiVMnCuZnNbRu	7	0.6057	1.09248	7.74205
TiCrMnCuZnRu	6	0.7045	1.0493	7.74258
TiVCrCoNiCuAg	7	0.6595	1.11011	7.74277
TiVCrMnCoNbRu	7	0.6264	1.0925	7.7453
TiVMnCuZnNbPd	7	0.601	1.30674	7.74558
TiMnFeCuZnNbMo	7	0.7519	1.07919	7.74627
TiCrFeCoNiZnAg	7	0.7354	1.13527	7.74637
TiFeCoNiZnMo	6	0.7772	1.02638	7.74691
TiCrMnCuZnPd	6	0.7026	1.04712	7.74694
TiVCrMnCoNbPd	7	0.6175	1.01898	7.74893
TiVCrMnNiNbRu	7	0.6308	1.07777	7.74913
TiCrMnFeCoNbMo	7	0.7745	1.08019	7.74969
TiVCrCoNiNbAg	7	0.6378	1.20273	7.75007
TiCrMnZnNbRu	6	0.6754	1.1096	7.75086
TiVCoNiNbMo	6	0.6798	1.14816	7.75116
TiVCrFeMoAg	6	0.6206	1.25612	7.75191
TiCrMnCuNbMo	6	0.7656	1.22717	7.752
TiCrMnFeCuTc	6	0.635	1.13327	7.75206
TiVCrMnNiNbPd	7	0.6244	1.00567	7.75273
TiCrMnFeNiNbMo	7	0.781	1.06561	7.75354
TiCrMnZnNbPd	6	0.6683	1.06777	7.75482
TiVFeCoNiZnRu	7	0.644	1.06794	7.75604
VCrCoNiCuZn	6	0.6866	1.15338	7.75607
VCrFeZrMoCd	6	0.6106	1.04274	7.75644
TiCrMnFeCuZnRu	7	0.726	1.13015	7.7568
TiCrFeCoCuZnAg	7	0.7368	1.04567	7.75759
TiVFeCoNiZnPd	7	0.64	1.01439	7.75972
TiCrMnFeNbTc	6	0.6313	1.16037	7.75992
TiVCrMnCuNbRu	7	0.6208	1.22172	7.76004
TiCrMnFeCuZnPd	7	0.7234	1.05458	7.76045
TiVCrCoCuNbAg	7	0.6334	1.09795	7.76072
TiCrFeNiCuZnAg	7	0.75	1.03219	7.7615
TiCrMnCoNiZnTc	7	0.6471	1.03929	7.76224
TiCrMnFeZnNbRu	7	0.6991	1.22746	7.76323
TiVCoCuNbMo	6	0.6613	1.02637	7.76346
TiVCrMnCuNbPd	7	0.6153	1.24344	7.76348
TiVFeCoNiNbMo	7	0.692	1.17005	7.76372
TiCrFeCoZnNbAg	7	0.7014	1.0787	7.76382
VCrCoNiZnNb	6	0.6534	1.14675	7.7641
TiVCrCoNiRu	6	0.6324	1.05567	7.7642
TiCrMnFeCuNbMo	7	0.7717	1.20787	7.76442
TiVCrNiCuNbAg	7	0.648	1.08385	7.76445
TiCrMnFeZnNbPd	7	0.6928	1.11917	7.76659
TiFeCoZnNbMo	6	0.7418	1.01749	7.767
TiCrFeNiZnNbAg	7	0.7126	1.06523	7.76751
TiCrCuZnNbAg	6	0.7091	1.10521	7.76771
TiVNiCuNbMo	6	0.6764	1.0137	7.76778
TiVCrCoNiPd	6	0.6275	1.01301	7.76845
TiCrFeCoNiMo	6	0.8008	1.03529	7.7697
VCrFeCoNiCuZn	7	0.707	1.19441	7.7697
TiFeNiZnNbMo	6	0.7524	1.00541	7.77126
TiVCrMnZnMoRu	7	0.6229	1.1187	7.77133
TiVCrCoZnMoAg	7	0.6275	1.01278	7.77175
TiVFeCoZnNbRu	7	0.6109	1.09501	7.77312
TiVFeCoCuNbMo	7	0.6774	1.07773	7.77446
TiVCrMnZnMoPd	7	0.6157	1.12928	7.77462
TiVCrNiZnMoAg	7	0.6394	1.00006	7.77546
VCrFeCoNiZnNb	7	0.6772	1.18317	7.7758
TiVCrFeCoNiRu	7	0.6585	1.06089	7.77615
TiVFeCoZnNbPd	7	0.604	1.00778	7.77636
TiVFeNiZnNbRu	7	0.6159	1.08066	7.77688
VCrCoCuZnNb	6	0.6443	1.03307	7.77713
TiCrFeCuZnNbAg	7	0.7185	1.17876	7.77778
TiVFeNiCuNbMo	7	0.6878	1.06326	7.77827
TiVCrFeCoNiPd	7	0.6537	1.02927	7.77971
TiMnCoNiZnAg	6	0.7154	1.0043	7.77986
TiCrFeCoZnRu	6	0.7089	1.03811	7.7812
VCrNiCuZnNb	6	0.6576	1.01951	7.78178
TiFeCuZnNbMo	6	0.7481	1.07876	7.78306
TiVCrCoNbRu	6	0.6037	1.14684	7.78357
TiVCrCuZnMoAg	7	0.6419	1.22085	7.78572
TiCrFeNiZnRu	6	0.715	1.02457	7.78588
TiVMnCoNiCuAg	7	0.6539	1.04036	7.7863
VCrFeCoCuZnNb	7	0.6694	1.09724	7.78709
TiVFeCuZnNbRu	7	0.6107	1.21192	7.78726
TiVCrFeCoCuRu	7	0.6444	1.00172	7.78768
TiVCrNiNbRu	6	0.6117	1.13198	7.78799
TiCrFeCoNbMo	6	0.7727	1.13753	7.78864
TiMnFeCoNiZnAg	7	0.7344	1.06088	7.78926
TiVCrZnNbMoAg	7	0.6254	1.24086	7.78999
TiVFeCuZnNbPd	7	0.6074	1.09971	7.79032
TiVMnCoNiNbAg	7	0.6306	1.11385	7.79091
VCrFeNiCuZnNb	7	0.6784	1.08152	7.79115
TiVCrNiNbPd	6	0.6065	1.04339	7.7916
TiVCrFeCoNbRu	7	0.6306	1.17381	7.79232
TiCrFeNiNbMo	6	0.7836	1.12276	7.79307
TiCrMnCuZnNbTc	7	0.6309	1.14134	7.79319
TiVCrFeCoNbPd	7	0.623	1.10529	7.79545
TiVCrFeNiNbRu	7	0.6358	1.15758	7.79622
TiVMnFeMoAg	6	0.6128	1.12776	7.7986
TiCrFeCuZnRu	6	0.7113	1.15233	7.79865
TiVCrFeNiNbPd	7	0.6308	1.09041	7.7993
